# Supplementary material for: Intraoperative Application of Cold Atmospheric Plasma Reduces Inguinal Wound Healing Disorders—A Pilot Study
Source: J Clin Med. 2025 Oct 24;14(21):7533. doi: 10.3390/jcm14217533 (PMC12608202; doi:10.3390/jcm14217533)
Supplement: Supplementary file 1 [file jcm-14-07533-s001.zip]

Archive with 1 entries (1 files):
- jcm-3899322-supplementary.docx
